# Supplementary material for: Evaluating Group Housing Strategies for the Ex-Situ Conservation of Harlequin Frogs (Atelopus spp.) Using Behavioral and Physiological Indicators
Source: PLoS One. 2014 Feb 25;9(2):e90218. doi: 10.1371/journal.pone.0090218 (PMC3934986; doi:10.1371/journal.pone.0090218)
Supplement: Table S1 — Summary data of fecal glucocorticoids, aggressive interactions, weight change, grouping information, and individual frog accession numbers. (XLS) [file pone.0090218.s001.xls]

## Sheet: Sheet1
Table S1. Summary data of fecal glucocorticoids, aggressive interactions, weight change, grouping information, and individual frog accession numbers.
				Aggressive interactions / frog/week					Fecal glucocorticoids ng/g					Condition
Species	Tank	Group Size	Zoological Information Management System (ZIMS) global accession numbers	week 0	week 1	week 2	week 3	week 4	week 0	week 1	week 2	week 3	week 4	Mean change in weight between weeks 0 and 4 as % of starting mass
Atelopus certus	1	1	QJW13-00101	0	0	0	0	0	44.4346	54.5063			47.6351	0.337838
Atelopus certus	2	1	QJW13-00129	0	0	0	0	0	27.9258		13.8196		29.5449	17.7377
Atelopus certus	3	1	QJW13-00072	0	0	0	0	0	46.9498	67.7597		29.412	63.5122	-7.2093
Atelopus certus	4	1	QJW13-00123	0	0	0	0	0	30.4832					6.47118
Atelopus glyphus	5	1	QJW13-00021	0	0	0	0	0	20.6325		52.5389	49.2168	28.0423	0.0956023
Atelopus glyphus	6	1	QJW13-00057	0	0	0	0	0	89.3691	64.5493	34.747	41.0076	49.312	-1.01332
Atelopus certus	7	2	QJW13-00099; QJW13-00068	0	0	0	0	0	55.244			80.2733	69.904	-3.84338
Atelopus certus	8	2	QJW13-00070; QJW13-00073	0	0	0	0	0	34.21	51.1467	21.602	35.9714	66.3829	-7.6833
Atelopus certus	9	2	QJW13-00062; QJW13-00066	0	0	0	0	0	45.18	85.1678	200.91	12.7638	30.6004	-17.9943
Atelopus certus	10	2	QJW13-00138; QJW13-00083	0	1	0	0		121.04	79.3592	47.8221	91.6738	40.6104	-1.31317
Atelopus glyphus	11	2	QJW13-00029; QJW13-00049	0	6	0	0	0	29.491	43.6694	43.9051	15.5195	10.3375	-5.07412
Atelopus glyphus	12	2	QJW13-00030; QJW13-00032	0	2	0	1	0	32.74	41.736	14.3645	88.8128	25.8274	-4.80022
Atelopus certus	13	8	QJW13-00084; QJW13-00103; QJW13-00060; QJW13-00071; QJW13-00063; QJW13-00075; QJW13-00126; QJW13-00079	0	0.5	0.75	0	0.125	50.963	189.135	27.0157	35.8165	18.3711	0.812965
Atelopus certus	14	8	QJW13-00085; QJW13-00087; QJW13-00095; QJW13-00078; QJW13-00097; QJW13-00061; QJW13-00135; QJW13-00064	0	1.5	0	0.5	0	44.247	80.4454	26.5494	53.5042	27.9404	-6.97897
Atelopus certus	15	8	QJW13-00088; QJW13-00091; QJW13-00092; QJW13-00076; QJW13-00067; QJW13-00074; QJW13-00077; QJW13-00080	0	2.375	0.625	0.25	0	59.075	31.4876	35.4682	24.6161	41.3257	-2.7555
Atelopus certus	16	8	QJW13-00089; QJW13-00098; QJW13-00104; QJW13-00069; QJW13-00081; QJW13-00134; QJW13-00131; QJW13-00130	0	1.125	0.375	0.125	0	72.358	103.899	15.9785	38.7643	27.0755	-1.73653
Atelopus glyphus	17	8	QJW13-00008; QJW13-00011; QJW13-00018; QJW13-00022; QJW13-00028; QJW13-00035; QJW13-00039; QJW13-00044	0	2.5	0.625	0.625	0	53.95	63.6384	21.6122	11.9926	23.4409	-6.00567
Atelopus glyphus	18	8	QJW13-00012; QJW13-00013; QJW13-00015; QJW13-00020; QJW13-00033; QJW13-00041; QJW13-00043; QJW13-00053	0	5.125	1	0	0	60.88	46.2733	12.1546	13.074	16.9839	-5.8245
